# Supplementary material for: Molecular Phylogenetic Analysis of the AIG Family in Vertebrates
Source: Genes (Basel). 2021 Jul 30;12(8):1190. doi: 10.3390/genes12081190 (PMC8394805; doi:10.3390/genes12081190)
Supplement: Supplementary file 1 [file genes-12-01190-s001.zip]

Archive with 4 entries (4 files):
- genes-1297795-Supplementary-Materials-Final/genes-1297795-Supplementary-Figures.pdf
- genes-1297795-Supplementary-Materials-Final/Supplementa Data 2.pdf
- genes-1297795-Supplementary-Materials-Final/Supplementary Data 1.xlsx
- genes-1297795-Supplementary-Materials-Final/Supplementary Tables.xlsx
