# Supplementary material for: Molecular Phylogenetic Analysis of the AIG Family in Vertebrates
Source: Genes (Basel). 2021 Jul 30;12(8):1190. doi: 10.3390/genes12081190 (PMC8394805; doi:10.3390/genes12081190)
Supplement: Supplementary file 1 [file genes-12-01190-s001.zip › genes-1297795-Supplementary-Materials-Final/Supplementary Tables.xlsx]

## Sheet: Table S1
	Table S1 No positively selected sites identified by MrBayes
	Coden sites of trimmed alignment	ω - mean*	Probability**
	omega(1,2,3)	0.206712	1.3192e-09
	omega(4,5,6)	0.870155	0.0250744
	omega(7,8,9)	1.00053	0.0350769
	omega(10,11,12)	0.996015	0.0317763
	omega(13,14,15)	1.0004	0.033627
	omega(16,17,18)	1.0007	0.0367481
	omega(19,20,21)	0.376109	0.00628781
	omega(22,23,24)	0.249103	0.00122484
	omega(25,26,27)	0.206747	1.03491e-06
	omega(28,29,30)	0.206712	4.24114e-30
	omega(31,32,33)	0.79703	0.0217704
	omega(34,35,36)	1.00041	0.0334651
	omega(37,38,39)	0.206713	1.43356e-08
	omega(40,41,42)	0.206712	1.67127e-12
	omega(43,44,45)	1.00002	0.0319741
	omega(46,47,48)	0.206712	1.14306e-14
	omega(49,50,51)	0.206712	5.49841e-18
	omega(52,53,54)	1.00038	0.0331462
	omega(55,56,57)	0.206712	1.75909e-16
	omega(58,59,60)	0.206934	6.68175e-06
	omega(61,62,63)	0.99744	0.0309593
	omega(64,65,66)	0.295627	0.00226282
	omega(67,68,69)	1.00048	0.0345299
	omega(70,71,72)	0.259702	0.00196599
	omega(73,74,75)	1.0004	0.0334418
	omega(76,77,78)	0.996763	0.0319222
	omega(79,80,81)	0.206713	1.6597e-08
	omega(82,83,84)	0.207478	2.00832e-05
	omega(85,86,87)	0.213046	0.000174677
	omega(88,89,90)	0.244085	0.00123655
	omega(91,92,93)	0.207278	1.52848e-05
	omega(94,95,96)	0.230937	0.000723613
	omega(97,98,99)	0.206712	1.20684e-16
	omega(100,101,102)	0.206712	1.2806e-18
	omega(103,104,105)	0.206712	3.8821e-21
	omega(106,107,108)	0.206712	2.01857e-13
	omega(109,110,111)	0.206712	8.62196e-18
	omega(112,113,114)	0.206712	3.54149e-27
	omega(115,116,117)	0.206712	3.82023e-16
	omega(118,119,120)	0.206712	1.56583e-19
	omega(121,122,123)	0.206712	3.31379e-24
	omega(124,125,126)	0.206712	5.21071e-15
	omega(127,128,129)	0.206712	8.20664e-18
	omega(130,131,132)	0.206712	1.01409e-18
	omega(133,134,135)	0.217717	0.000220437
	omega(136,137,138)	0.206712	8.40925e-12
	omega(139,140,141)	0.206712	5.61279e-17
	omega(142,143,144)	0.206712	1.20942e-27
	omega(145,146,147)	0.206712	2.00525e-12
	omega(148,149,150)	0.206712	2.18542e-11
	omega(151,152,153)	0.206712	1.32936e-26
	omega(154,155,156)	0.206712	4.8e-24
	omega(157,158,159)	0.206712	1.07414e-15
	omega(160,161,162)	0.206717	1.51206e-07
	omega(163,164,165)	0.206712	1.68181e-17
	omega(166,167,168)	0.206712	7.45528e-14
	omega(169,170,171)	0.206712	2.72121e-13
	omega(172,173,174)	0.207192	1.33151e-05
	omega(175,176,177)	0.206712	3.07707e-31
	omega(178,179,180)	0.206713	2.40707e-08
	omega(181,182,183)	0.206712	4.50205e-12
	omega(184,185,186)	0.965384	0.0289138
	omega(187,188,189)	0.207549	2.55667e-05
	omega(190,191,192)	1.00008	0.0320837
	omega(193,194,195)	0.928675	0.0272894
	omega(196,197,198)	0.25519	0.00113027
	omega(199,200,201)	1.00034	0.0324621
	omega(202,203,204)	0.580384	0.0141895
	omega(205,206,207)	0.980771	0.0306005
	omega(208,209,210)	0.368542	0.00509455
	omega(211,212,213)	0.21722	0.00028189
	omega(214,215,216)	0.81964	0.0230418
	omega(217,218,219)	0.206712	2.16957e-11
	omega(220,221,222)	0.993157	0.0308184
	omega(223,224,225)	1.00041	0.033579
	omega(226,227,228)	0.206713	2.59816e-08
	omega(229,230,231)	0.206712	2.58864e-21
	omega(232,233,234)	0.206712	1.0761e-33
	omega(235,236,237)	0.206713	2.42812e-08
	omega(238,239,240)	0.206712	2.92171e-12
	omega(241,242,243)	0.206712	5.2493e-27
	omega(244,245,246)	0.206712	6.26854e-14
	omega(247,248,249)	0.206712	6.41492e-10
	omega(250,251,252)	0.206712	1.9871e-12
	omega(253,254,255)	0.206712	9.96013e-22
	omega(256,257,258)	0.206712	9.61422e-31
	omega(259,260,261)	0.206712	1.09989e-28
	omega(262,263,264)	0.206712	1.94467e-10
	omega(265,266,267)	0.206712	2.00346e-18
	omega(268,269,270)	0.20672	2.48519e-07
	omega(271,272,273)	0.206712	2.13051e-21
	omega(274,275,276)	0.206712	4.4588e-26
	omega(277,278,279)	0.206712	1.3823e-17
	omega(280,281,282)	1.00025	0.0316802
	omega(283,284,285)	0.206721	2.19707e-07
	omega(286,287,288)	0.206712	4.5754e-31
	omega(289,290,291)	0.206712	2.51487e-27
	omega(292,293,294)	1.00075	0.0370821
	omega(295,296,297)	0.206712	5.24999e-11
	omega(298,299,300)	0.206712	1.52292e-21
	omega(301,302,303)	0.275903	0.00203384
	omega(304,305,306)	0.206712	7.33945e-18
	omega(307,308,309)	0.206712	1.47695e-28
	omega(310,311,312)	0.206712	2.9407e-23
	omega(313,314,315)	0.206712	4.13903e-21
	omega(316,317,318)	0.206712	2.4456e-17
	omega(319,320,321)	0.206712	2.22514e-20
	omega(322,323,324)	0.206712	2.13334e-21
	omega(325,326,327)	0.206712	1.43599e-25
	omega(328,329,330)	0.206712	7.85552e-10
	omega(331,332,333)	1.00074	0.0371582
	omega(334,335,336)	0.206712	1.73243e-16
	omega(337,338,339)	0.206712	2.33059e-30
	omega(340,341,342)	1.00035	0.0325184
	omega(343,344,345)	0.206712	1.13553e-15
	omega(346,347,348)	0.206712	6.64576e-22
	omega(349,350,351)	0.206712	2.5398e-26
	omega(352,353,354)	1.00212	0.043785
	omega(355,356,357)	0.206712	3.36215e-26
	omega(358,359,360)	0.206712	1.76455e-12
	omega(361,362,363)	0.206712	4.56676e-32
	omega(364,365,366)	0.206712	1.31295e-32
	omega(367,368,369)	0.206712	1.88086e-18
	omega(370,371,372)	0.206712	4.54484e-29
	omega(373,374,375)	0.206712	2.4266e-32
	omega(376,377,378)	0.206712	3.85866e-23
	omega(379,380,381)	0.605604	0.0145223
	omega(382,383,384)	0.206712	4.88319e-15
	omega(385,386,387)	0.206712	1.47452e-10
	omega(388,389,390)	0.206712	7.51208e-20
	omega(391,392,393)	0.206712	1.36827e-12
	omega(394,395,396)	0.206713	3.72562e-08
	omega(397,398,399)	0.206712	4.82442e-10
	omega(400,401,402)	0.206772	1.68523e-06
	omega(403,404,405)	0.206712	2.92394e-26
	omega(406,407,408)	0.206712	1.08405e-15
	omega(409,410,411)	0.288567	0.00266331
	omega(412,413,414)	0.998916	0.0311424
	omega(415,416,417)	0.21688	0.00021643
	omega(418,419,420)	0.206712	1.02307e-12
	omega(421,422,423)	0.206712	1.65915e-30
	omega(424,425,426)	1.00053	0.0351143
	omega(427,428,429)	0.206712	6.21786e-22
	omega(430,431,432)	0.206712	1.65888e-25
	omega(433,434,435)	0.207605	2.15424e-05
	omega(436,437,438)	0.206712	4.6231e-12
	omega(439,440,441)	1.00022	0.0314514
	omega(442,443,444)	1.00028	0.0317149
	omega(445,446,447)	0.206712	2.52892e-23
	omega(448,449,450)	0.206712	3.74745e-12
	omega(451,452,453)	1.00036	0.0327189
	omega(454,455,456)	0.206712	5.30229e-10
	omega(457,458,459)	0.206712	4.01506e-12
	omega(460,461,462)	0.206767	1.71465e-06
	omega(463,464,465)	1.00046	0.0342708
	omega(466,467,468)	0.206712	4.01856e-12
	omega(469,470,471)	0.990847	0.031666
	omega(472,473,474)	1.00042	0.033759
	omega(475,476,477)	1.00032	0.0330353
	omega(478,479,480)	0.206712	1.15417e-25
	omega(481,482,483)	0.206712	5.22346e-12
	omega(484,485,486)	1.00036	0.032864
	omega(487,488,489)	0.206712	6.29027e-24
	omega(490,491,492)	0.206712	2.35216e-11
	omega(493,494,495)	0.206712	1.86487e-12
	omega(496,497,498)	0.206712	7.97434e-17
	omega(499,500,501)	0.206712	4.47653e-13
	omega(502,503,504)	0.206712	2.48818e-14
	omega(505,506,507)	0.446705	0.0101304
	omega(508,509,510)	0.25531	0.0014865
	omega(511,512,513)	0.206713	1.43403e-08
	omega(514,515,516)	0.206712	5.68689e-17
	omega(517,518,519)	0.206712	2.5405e-09
	omega(520,521,522)	0.206712	4.13775e-25
	omega(523,524,525)	0.206712	1.60567e-20
	omega(526,527,528)	0.206712	2.77446e-24
	omega(529,530,531)	0.206712	2.5232e-23
	omega(532,533,534)	0.206712	6.46648e-10
	omega(535,536,537)	0.206712	6.51455e-16
	omega(538,539,540)	0.206719	1.73533e-07
	omega(541,542,543)	1.00037	0.0328185
	omega(544,545,546)	0.206712	4.95741e-15
	omega(547,548,549)	0.207441	1.74454e-05
	omega(550,551,552)	0.771137	0.0208594
	omega(553,554,555)	1.00045	0.0341846
	omega(556,557,558)	0.209634	7.82847e-05
	omega(559,560,561)	0.206718	1.71463e-07
	omega(562,563,564)	0.996822	0.0312668
	omega(565,566,567)	1.00042	0.0336996
	omega(568,569,570)	0.206712	4.49194e-25
	omega(571,572,573)	0.206712	1.36631e-16
	omega(574,575,576)	1.00047	0.0343706
	omega(577,578,579)	1.00052	0.0348924
	omega(580,581,582)	0.207842	3.68804e-05
	omega(583,584,585)	0.271607	0.00286111
	omega(586,587,588)	1.00036	0.032795
	omega(589,590,591)	1.00043	0.0337683
	omega(592,593,594)	0.217504	0.000386814
	omega(595,596,597)	0.224149	0.000524017
	omega(598,599,600)	1.00106	0.0392093
	omega(601,602,603)	0.206712	2.59354e-10
	omega(604,605,606)	0.206712	2.86329e-26
	omega(607,608,609)	0.215038	0.000230707
	omega(610,611,612)	0.215487	0.000277285
	omega(613,614,615)	0.206712	4.03453e-24
	omega(616,617,618)	0.206712	3.08662e-24
	omega(619,620,621)	1.00028	0.0318683
	omega(622,623,624)	0.206712	6.40731e-15
	omega(625,626,627)	0.206712	1.09753e-19
	omega(628,629,630)	0.207073	1.38815e-05
	omega(631,632,633)	0.978804	0.0306326
	omega(634,635,636)	0.206712	2.01752e-11
	omega(637,638,639)	0.206712	3.48175e-24
	omega(640,641,642)	0.206712	8.40129e-13
	omega(643,644,645)	1.00057	0.0356817
	omega(646,647,648)	1.01586	0.0764448
	omega(649,650,651)	1.00093	0.0383861
	omega(652,653,654)	1.00063	0.0360605
	omega(655,656,657)	1.00436	0.0502004
	omega(658,659,660)	1.00076	0.0370181
	omega(661,662,663)	1.00041	0.0334776
	* ω value > 1.1 is considered as positive selection. ** BEB values calculated by MrBayes.

## Sheet: Table S2
Table S2 Parameter estimate for site models of AIG
Model	ω0	np	lnL	κ	p	ω	Positively Selected Sites
M0	0.4	185	-37182.4	1.93525	/	ω: 0.22302	Not allowed
M1a	0.4	186	-36649.4	2.08134	p: 0.63211 0.36789	ω: 0.18333 1.00000	Not allowed
M2a	0.4	188	-36648.2	2.08605	p: 0.62723 0.36845 0.00432	ω: 0.18319 1.00000 1.92421	None
M7	0.4	186	-36089.8	1.91717	p = 0.91691 q = 2.55568	ω: 0.01893 0.06516 0.11901 0.18120 0.25417 0.34292 0.45908 0.64566	Not allowed
M8	0.4	188	-36088.6	1.91772	p0 = 0.99999 p = 0.96669 q = 2.69915 (p1 = 0.00001) ω = 57.72277	ω: 0.01681 0.05412 0.09521 0.14047 0.19080 0.24766 0.31353 0.39306 0.49685 0.66432 57.72277	None
M8a	1(fixed)	187	-36086.8	1.92084	p0 = 0.98735 p = 0.97265 q = 2.95804 (p1 = 0.01265) ω = 1.00000	ω: 0.01979 0.06402 0.11390 0.17077 0.23722 0.31826 0.42550 0.60291 1.00000	Not allowed
ω0: initial value of ω. np: number of free parameters. lnL: log-likelihood values for different models. κ: transition/transversion ratio.

## Sheet: Table S3
Table S3 Site model tests of AIG
M1a-M2a	ω0	2ΔlnL	df	p-value
	0.4	2.335	2	0.311
	1.6	2.335	2	0.311
M7-M8	0.4	2.364	2	0.307
	1.6	2.364	2	0.307
M8a-M8	1(fixed)	3.664	1	0.056
ω0: initial value of ω. ΔlnL: log-likelihood value difference for site models. df: degree of freedom.

## Sheet: Table S4
	Table S4. Branch-site model generated by CodeML.
	Gene	clade	Number of sequences	lnL MA model	lnL MA null model	2lnΔL	P-value for mixed chi-square distribution	κ (MA & MA null model)	Proportion & ω （MA）	PSSa
	ADTRP	mammal	13	-36645	-36647	3.9962	0.0455003	2.08887 2.08173	site class 0 1 2a 2b proportion 0.60632 0.32238 0.04655 0.02475 background ω 0.18578 1.00000 0.18578 1.00000 foreground ω 0.18578 1.00000 21.03666 21.03666	14 - 0.918 63 R 0.838 132 S 0.596 134 V 0.750 178 V 0.594
	AIG1	mammal	13	-36649.4	-36649.4	N.A.	N.A.	2.08140 2.08140	site class 0 1 2a 2b proportion 0.61304 0.35617 0.01947 0.01131 background ω 0.18331 1.00000 0.18331 1.00000 foreground ω 0.18331 1.00000 1.00000 1.00000	0
	Note: a In parentheses are the exact position for each PSS (positively selected sites) on reference sequences (based on BEB analysis). 2lnΔL is distributed approximately as mixed c2 with 1 degree of freedom. N.A. indicates not available because of a low 2lnΔL value. Asterisks indicate P value: ** Pr > 0.90, * Pr > 0.85.
